# Supplementary material for: Interplay between the gut microbiome and typhoid fever: insights from endemic countries and a controlled human infection model
Source: Microbiome. 2025 Jul 22;13:168. doi: 10.1186/s40168-025-02125-7 (PMC12281769; doi:10.1186/s40168-025-02125-7)
Supplement: Supplementary file 3 — Additional file 2. Table S1: ANOVA analysis of alpha diversity from healthy household contacts and typhoid fever patients from all three sites. Table S2: PERMANOVA analysis of beta diversity from healthy household contacts and typhoid fever patients from all three sites. Table S3: PERMANOVA analysis of beta diversity from healthy household contacts and typhoid fever patients from all Bangladesh. Table S4: PERMANOVA analysis of beta diversity from healthy household contacts and typhoid fever patients from Malawi. Table S5: PERMANOVA analysis of beta diversity from healthy household contacts and typhoid fever patients from Nepal. Table S6: Median proportion of reads assigned to different phyla from healthy household contacts and typhoid fever patients from all three sites. Table S7: Species associated with health or disease in Bangladesh only. Positive co-efficient (coef) means the species is associated with health, negative co-efficient means it’s associated with typhoid fever. Table S8: Species associated with health or disease in Malawi only. Positive co-efficient (coef) means the species is associated with health, negative co-efficient means it’s associated with typhoid fever. Table S9: Full information about Metabolic Gene Clusters associated with health in both Bangladesh and Malawi. Table S10: ANOVA analysis of alpha diversity from healthy household contacts, typhoid fever patients, and high Vi-titre participants from Malawi and Nepal. Table S11: PERMANOVA analysis of beta diversity from healthy household contacts, typhoid fever patients, and high Vi-titre participants from Malawi. Table S12: PERMANOVA analysis of beta diversity from healthy household contacts, typhoid fever patients, and high Vi-titre participants from Nepal. Table S13: Species associated with high-Vi titre compared with household controls in Malawi only. Positive coefficient (coef) is associated with health, negative co-efficient is associated with high-Vi titre. Table S14: Metagenome identif [file 40168_2025_2125_MOESM2_ESM.xlsx]

<?xml version="1.0" encoding="UTF-8" standalone="no"?>
<!DOCTYPE JobSheet PUBLIC "-//Springer-Verlag//DTD A++ V2.4//EN" "http://devel.springer.de/A++/V2.4/DTD/A++V2.4JobSheetV2.4.1.dtd">
<JobSheet JobSheetDate="2025-04-28" Version="2.4.1">
	<ArticleJobSheet>
		<PublisherInfo>
			<PublisherName><?InsertByJWF PublisherName?></PublisherName>
			<PublisherLocation><?InsertByJWF PublisherLocation?></PublisherLocation>
			<PublisherImprintName>Springer Nature</PublisherImprintName>
		</PublisherInfo>
		<JournalInfo JournalProductType="ArchiveJournal" NumberingStyle="Unnumbered">
			<JournalID>40168</JournalID>
			<JournalTitle>Microbiome</JournalTitle>
			<JournalAbbreviatedTitle>Microbiome</JournalAbbreviatedTitle>
		</JournalInfo>
		<ArticleInfo ArticleType="OriginalPaper" ContainsESM="No" Language="En" NumberingStyle="Unnumbered" TocLevels="0">
			<ArticleID/>
			<ArticleTitle Language="En">Interplay Between the Gut Microbiome and Typhoid Fever: Insights from Endemic Countries and a Controlled Human Infection Model</ArticleTitle>
			<ArticleCategory ID="research">Research</ArticleCategory>
			<ArticleHistory>
				<Received>
					<Year>2025</Year>
					<Month>01</Month>
					<Day>03</Day>
				</Received>
				<Revised>
					<Year>2025</Year>
					<Month>03</Month>
					<Day>04</Day>
				</Revised>
				<Accepted>
					<Year>2025</Year>
					<Month>04</Month>
					<Day>28</Day>
				</Accepted>
			</ArticleHistory>
			<ArticleCopyright>
				<CopyrightHolderName/>
				<CopyrightYear/>
			</ArticleCopyright>
		</ArticleInfo>
		<AuthorGroup>
			<Author AffiliationIDS="Aff1" CorrespondingAffiliationID="Aff1" ID="Au1">
				<AuthorName DisplayOrder="Western">
					<GivenName>Philip M.</GivenName>
					<FamilyName>Ashton</FamilyName>
				</AuthorName>
				<Contact>
					<Email>philip.ashton@liverpool.ac.uk</Email>
				</Contact>
			</Author>
			<Author AffiliationIDS="Aff2 Aff3" ID="Au2">
				<AuthorName DisplayOrder="Western">
					<GivenName>Leonardos</GivenName>
					<FamilyName>Mageiros</FamilyName>
				</AuthorName>
				<Contact>
					<Email>mageiros2@gmail.com</Email>
				</Contact>
			</Author>
			<Author AffiliationIDS="Aff1" ID="Au3">
				<AuthorName DisplayOrder="Western">
					<GivenName>James E.</GivenName>
					<FamilyName>Meiring</FamilyName>
				</AuthorName>
				<Contact>
					<Email>James.Meiring@liverpool.ac.uk</Email>
				</Contact>
			</Author>
			<Author AffiliationIDS="Aff1" ID="Au4">
				<AuthorName DisplayOrder="Western">
					<GivenName>Angeziwa Chunga</GivenName>
					<FamilyName>Chirambo</FamilyName>
				</AuthorName>
				<Contact>
					<Email>achirambo@mlw.mw</Email>
				</Contact>
			</Author>
			<Author AffiliationIDS="Aff4" ID="Au5">
				<AuthorName DisplayOrder="Western">
					<GivenName>Farhana</GivenName>
					<FamilyName>Khanam</FamilyName>
				</AuthorName>
				<Contact>
					<Email>farhanak@icddrb.org</Email>
				</Contact>
			</Author>
			<Author AffiliationIDS="Aff5" ID="Au6">
				<AuthorName DisplayOrder="Western">
					<GivenName>Sabina</GivenName>
					<FamilyName>Dongol</FamilyName>
				</AuthorName>
				<Contact>
					<Email>sdongol@oucru.org</Email>
				</Contact>
			</Author>
			<Author AffiliationIDS="Aff1" ID="Au7">
				<AuthorName DisplayOrder="Western">
					<GivenName>Happy</GivenName>
					<FamilyName>Banda</FamilyName>
				</AuthorName>
				<Contact>
					<Email>hbanda@mlw.mw</Email>
				</Contact>
			</Author>
			<Author AffiliationIDS="Aff5" ID="Au8">
				<AuthorName DisplayOrder="Western">
					<GivenName>Abhilasha</GivenName>
					<FamilyName>Karkey</FamilyName>
				</AuthorName>
				<Contact>
					<Email>akarkey@oucru.org</Email>
				</Contact>
			</Author>
			<Author AffiliationIDS="Aff6" ID="Au9">
				<AuthorName DisplayOrder="Western">
					<GivenName>Lorena Preciado</GivenName>
					<FamilyName>Llanes</FamilyName>
				</AuthorName>
				<Contact>
					<Email>lorena.p.l@icloud.com</Email>
				</Contact>
			</Author>
			<Author AffiliationIDS="Aff6" ID="Au10">
				<AuthorName DisplayOrder="Western">
					<GivenName>Helena</GivenName>
					<FamilyName>Thomaides-Brears</FamilyName>
				</AuthorName>
				<Contact>
					<Email>Helena.Thomaides-Brears@perspectum.com</Email>
				</Contact>
			</Author>
			<Author AffiliationIDS="Aff6" ID="Au11">
				<AuthorName DisplayOrder="Western">
					<GivenName>Malick</GivenName>
					<FamilyName>Gibani</FamilyName>
				</AuthorName>
				<Contact>
					<Email>m.gibani@imperial.ac.uk</Email>
				</Contact>
			</Author>
			<Author AffiliationIDS="Aff4" ID="Au12">
				<AuthorName DisplayOrder="Western">
					<GivenName>Nazmul Hasan</GivenName>
					<FamilyName>Rajib</FamilyName>
				</AuthorName>
				<Contact>
					<Email>nazmul.hasan@icddrb.org</Email>
				</Contact>
			</Author>
			<Author AffiliationIDS="Aff4" ID="Au13">
				<AuthorName DisplayOrder="Western">
					<GivenName>Nazia</GivenName>
					<FamilyName>Rahman</FamilyName>
				</AuthorName>
				<Contact>
					<Email>nazia.rahman@icddrb.org</Email>
				</Contact>
			</Author>
			<Author AffiliationIDS="Aff4" ID="Au14">
				<AuthorName DisplayOrder="Western">
					<GivenName>Prasanta Kumar</GivenName>
					<FamilyName>Biswas</FamilyName>
				</AuthorName>
				<Contact>
					<Email>prasanta@icddrb.org</Email>
				</Contact>
			</Author>
			<Author AffiliationIDS="Aff4" ID="Au15">
				<AuthorName DisplayOrder="Western">
					<GivenName>Md Amirul Islam</GivenName>
					<FamilyName>Bhuiyan</FamilyName>
				</AuthorName>
				<Contact>
					<Email>amiruli@icddrb.org</Email>
				</Contact>
			</Author>
			<Author AffiliationIDS="Aff7" ID="Au16">
				<AuthorName DisplayOrder="Western">
					<GivenName>Sally</GivenName>
					<FamilyName>Kay</FamilyName>
				</AuthorName>
				<Contact>
					<Email>sally@sanger.ac.uk</Email>
				</Contact>
			</Author>
			<Author AffiliationIDS="Aff7" ID="Au17">
				<AuthorName DisplayOrder="Western">
					<GivenName>Kate</GivenName>
					<FamilyName>Auger</FamilyName>
				</AuthorName>
				<Contact>
					<Email>kaa@sanger.ac.uk</Email>
				</Contact>
			</Author>
			<Author AffiliationIDS="Aff7" ID="Au18">
				<AuthorName DisplayOrder="Western">
					<GivenName>Olivier</GivenName>
					<FamilyName>Seret</FamilyName>
				</AuthorName>
				<Contact>
					<Email>os7@sanger.ac.uk</Email>
				</Contact>
			</Author>
			<Author AffiliationIDS="Aff7" ID="Au19">
				<AuthorName DisplayOrder="Western">
					<GivenName>Nicholas R.</GivenName>
					<FamilyName>Thomson</FamilyName>
				</AuthorName>
				<Contact>
					<Email>nrt@sanger.ac.uk</Email>
				</Contact>
			</Author>
			<Author AffiliationIDS="Aff6" ID="Au20">
				<AuthorName DisplayOrder="Western">
					<GivenName>Andrew J</GivenName>
					<FamilyName>Pollard</FamilyName>
				</AuthorName>
				<Contact>
					<Email>andrew.pollard@paediatrics.ox.ac.uk</Email>
				</Contact>
			</Author>
			<Author AffiliationIDS="Aff8" ID="Au21">
				<AuthorName DisplayOrder="Western">
					<GivenName>Stephen</GivenName>
					<FamilyName>Baker</FamilyName>
				</AuthorName>
				<Contact>
					<Email>sgb47@cam.ac.uk</Email>
				</Contact>
			</Author>
			<Author AffiliationIDS="Aff5" ID="Au22">
				<AuthorName DisplayOrder="Western">
					<GivenName>Buddha</GivenName>
					<FamilyName>Basnyat</FamilyName>
				</AuthorName>
				<Contact>
					<Email>buddhabasnyat@gmail.com</Email>
				</Contact>
			</Author>
			<Author AffiliationIDS="Aff4" ID="Au23">
				<AuthorName DisplayOrder="Western">
					<GivenName>John D.</GivenName>
					<FamilyName>Clemens</FamilyName>
				</AuthorName>
				<Contact>
					<Email>john.clemens@ivi.int</Email>
				</Contact>
			</Author>
			<Author AffiliationIDS="Aff6" ID="Au24">
				<AuthorName DisplayOrder="Western">
					<GivenName>Christiane</GivenName>
					<FamilyName>Dolecek</FamilyName>
				</AuthorName>
				<Contact>
					<Email>christiane.dolecek@ndm.ox.ac.uk</Email>
				</Contact>
			</Author>
			<Author AffiliationIDS="Aff9" ID="Au25">
				<AuthorName DisplayOrder="Western">
					<GivenName>Sarah J.</GivenName>
					<FamilyName>Dunstan</FamilyName>
				</AuthorName>
				<Contact>
					<Email>sarah.dunstan@unimelb.edu.au</Email>
				</Contact>
			</Author>
			<Author AffiliationIDS="Aff8" ID="Au26">
				<AuthorName DisplayOrder="Western">
					<GivenName>Gordon</GivenName>
					<FamilyName>Dougan</FamilyName>
				</AuthorName>
				<Contact>
					<Email>gd312@medschl.cam.ac.uk</Email>
				</Contact>
			</Author>
			<Author AffiliationIDS="Aff10" ID="Au27">
				<AuthorName DisplayOrder="Western">
					<GivenName>Robert S.</GivenName>
					<FamilyName>Heyderman</FamilyName>
				</AuthorName>
				<Contact>
					<Email>r.heyderman@ucl.ac.uk</Email>
				</Contact>
			</Author>
			<Author AffiliationIDS="Aff11" ID="Au28">
				<AuthorName DisplayOrder="Western">
					<GivenName>Virginia E.</GivenName>
					<FamilyName>Pitzer</FamilyName>
				</AuthorName>
				<Contact>
					<Email>virginia.pitzer@yale.edu</Email>
				</Contact>
			</Author>
			<Author AffiliationIDS="Aff4" ID="Au29">
				<AuthorName DisplayOrder="Western">
					<GivenName>Firdausi</GivenName>
					<FamilyName>Qadri</FamilyName>
				</AuthorName>
				<Contact>
					<Email>fqadri333@gmail.com</Email>
				</Contact>
			</Author>
			<Author AffiliationIDS="Aff1" ID="Au30">
				<AuthorName DisplayOrder="Western">
					<GivenName>Melita A.</GivenName>
					<FamilyName>Gordon</FamilyName>
				</AuthorName>
				<Contact>
					<Email>magordon@liverpool.ac.uk</Email>
				</Contact>
			</Author>
			<Author AffiliationIDS="Aff12" ID="Au31">
				<AuthorName DisplayOrder="Western">
					<GivenName>Kathryn E.</GivenName>
					<FamilyName>Holt</FamilyName>
				</AuthorName>
				<Contact>
					<Email>Kat.Holt@lshtm.ac.uk</Email>
				</Contact>
			</Author>
			<Author AffiliationIDS="Aff13" ID="Au32">
				<AuthorName DisplayOrder="Western">
					<GivenName>Thomas C.</GivenName>
					<FamilyName>Darton</FamilyName>
				</AuthorName>
				<Contact>
					<Email>t.darton@sheffield.ac.uk</Email>
				</Contact>
			</Author>
			<Affiliation ID="Aff1">
				<OrgName>Malawi-Liverpool-Wellcome Programme</OrgName>
				<OrgAddress>
					<City>Blantyre</City>
					<Country Code="MW">Malawi</Country>
				</OrgAddress>
			</Affiliation>
			<Affiliation ID="Aff2">
				<OrgName>Monash University</OrgName>
				<OrgAddress>
					<City>Melbourne</City>
					<Country Code="AU">Australia</Country>
				</OrgAddress>
			</Affiliation>
			<Affiliation ID="Aff3">
				<OrgID Level="Institution" Type="GRID">grid.461970.d</OrgID>
				<OrgID Level="Institution" Type="ROR">https://ror.org/03vkake80</OrgID>
				<OrgName>American College of Greece</OrgName>
				<OrgAddress>
					<City>Athens</City>
					<Country Code="GR">Greece</Country>
				</OrgAddress>
			</Affiliation>
			<Affiliation ID="Aff4">
				<OrgID Level="Institution" Type="GRID">grid.414142.6</OrgID>
				<OrgName>International Centre for Diarrhoeal Disease Research</OrgName>
				<OrgAddress>
					<City>Dhaka</City>
					<Country Code="BD">Bangladesh</Country>
				</OrgAddress>
			</Affiliation>
			<Affiliation ID="Aff5">
				<OrgName>Oxford University Clinical Research Unit, Patan Academy of Health Sciences</OrgName>
				<OrgAddress>
					<City>Kathmandu</City>
					<Country Code="NP">Nepal</Country>
				</OrgAddress>
			</Affiliation>
			<Affiliation ID="Aff6">
				<OrgName>University of Oxford</OrgName>
				<OrgAddress>
					<City>Oxford</City>
					<Country Code="GB">United Kingdom</Country>
				</OrgAddress>
			</Affiliation>
			<Affiliation ID="Aff7">
				<OrgName>Wellcome Sanger Institute</OrgName>
				<OrgAddress>
					<City>Hinxton</City>
					<Country Code="GB">United Kingdom</Country>
				</OrgAddress>
			</Affiliation>
			<Affiliation ID="Aff8">
				<OrgName>University of Cambridge</OrgName>
				<OrgAddress>
					<City>Cambridge</City>
					<Country Code="GB">United Kingdom</Country>
				</OrgAddress>
			</Affiliation>
			<Affiliation ID="Aff9">
				<OrgName>The University of Melbourne at The Peter Doherty Institute for Infection and Immunity</OrgName>
				<OrgAddress>
					<City>Melbourne</City>
					<Country Code="AU">Australia</Country>
				</OrgAddress>
			</Affiliation>
			<Affiliation ID="Aff10">
				<OrgName>University College London</OrgName>
				<OrgAddress>
					<City>London</City>
					<Country Code="GB">United Kingdom</Country>
				</OrgAddress>
			</Affiliation>
			<Affiliation ID="Aff11">
				<OrgName>Yale University</OrgName>
				<OrgAddress>
					<City>New Haven</City>
					<Country Code="US">United States</Country>
				</OrgAddress>
			</Affiliation>
			<Affiliation ID="Aff12">
				<OrgID Level="Institution" Type="GRID">grid.8991.9</OrgID>
				<OrgName>London School of Hygiene &amp; Tropical Medicine</OrgName>
				<OrgAddress>
					<City>London</City>
					<Country Code="GB">United Kingdom</Country>
				</OrgAddress>
			</Affiliation>
			<Affiliation ID="Aff13">
				<OrgName>University of Sheffield</OrgName>
				<OrgAddress>
					<City>Sheffield</City>
					<Country Code="GB">United Kingdom</Country>
				</OrgAddress>
			</Affiliation>
		</AuthorGroup>
		<ProductionInfo>
			<ManuscriptInfo>
				<PeerReviewSystem>Stoa</PeerReviewSystem>
				<EditorialManuscriptNumber>b3acdff1-573e-4ffb-94a8-93ad1ac1173b</EditorialManuscriptNumber>
				<ElectronicDelivery Delivery="Complete"/>
				<PostalDelivery Delivery="None"/>
				<PrimaryCorrespondingAuthor ID="Au1"/>
			</ManuscriptInfo>
			<TechnicalInfo>
				<APlusPlusTemplateLeadingData Elements="AuthorContribution Ethics DataAvailability"/>
			</TechnicalInfo>
			<WorkflowInfo TaskType="ImportManuscriptData">
				<Priority Level="Standard"/>
				<Supplier>
					<Application Name="PRS">
						<FilesToApplication>
							<NoFiles/>
						</FilesToApplication>
						<Deliverables>
							<NoDeliverables/>
						</Deliverables>
						<FilesToPublisher>
							<ContentFiles>
								<File>
									<Archive Content="Manuscript" FileRef="40168_b3acdff1-573e-4ffb-94a8-93ad1ac1173b.zip"/>
								</File>
							</ContentFiles>
						</FilesToPublisher>
					</Application>
				</Supplier>
			</WorkflowInfo>
		</ProductionInfo>
	</ArticleJobSheet>
</JobSheet>
